# Supplementary material for: Impact of Cancer Stem Cells on Therapy Resistance in Gastric Cancer
Source: Cancers (Basel). 2022 Mar 11;14(6):1457. doi: 10.3390/cancers14061457 (PMC8946717; doi:10.3390/cancers14061457)
Supplement: Supplementary file 1 [file cancers-14-01457-s001.zip]

Archive with 1 entries (1 files):
- cancers-1610061-supplementary.pdf
